# Supplementary material for: Cryopreservation without vitrification suitable for large scale cryopreservation of orchid seeds
Source: Bot Stud. 2018 May 9;59:13. doi: 10.1186/s40529-018-0229-7 (PMC5943204; doi:10.1186/s40529-018-0229-7)
Supplement: Supplementary file 1 — Additional file 1. Raw data. [file 40529_2018_229_MOESM1_ESM.xlsx]

## Sheet: Raw data
Species	cryo/non cryo	PVS2	media/fungi	total seed	empty seed	total full seed		stage 0	stage 1	stage 2	stage 3	stage 4	stage 5	% germination	% seedling	germinated	non-germinated	seedlings	non-seedlings
A. P	C	0	RM1	2057	310	1747		133	664	123	131	316	380	32.6274	21.7516	570	797	380	1367
A. P	C	0	RM2 seb3	3171	714	2457		178	1775	504	0	0	0	20.5128	0	504	1953	0	2457
A. P	C	0	RM2	2360	506	1854		167	1132	555	0	0	0	29.9353	0	555	1299	0	1854
A. P	C	30	RM1	2932	571	2361		197	1374	243	36	349	162	26.5989	6.8615	628	1571	162	2199
A. P	C	30	RM2 seb3	3328	764	2564		273	1964	327	0	0	0	12.7535	0	327	2237	0	2564
A. P	C	30	RM2	2638	499	2139		192	1657	290	0	0	0	13.5577	0	290	1849	0	2139
A. P	C	60	RM1	1476	230	1246		93	867	47	15	170	54	18.6196	4.33387	232	960	54	1192
A. P	C	60	RM1 seb3				fungal contamination							#DIV/0!	#DIV/0!	0	0	0	0
A.P	C	60	RM2	2984	636	2348		216	1766	362	4	0	0	15.5877	0	366	1982	0	2348
A. P	NC	0	RM1	1726	175	1551		55	376	139	196	571	214	58.4139	13.7975	906	431	214	1337
A. P	NC	0	RM2 seb3	2757	618	2139		205	1509	425	0	0	0	19.8691	0	425	1714	0	2139
A. P	NC	0	RM2	1922	392	1530		110	763	636	21	0	0	42.9412	0	657	873	0	1530
A. P	NC	30	RM1	1535	168	1367		58	796	236	45	177	55	33.504	4.02341	458	854	55	1312
A. P	NC	30	RM2 seb3	2350	569	1781		174	1418	189	0	0	0	10.612	0	189	1592	0	1781
A.P	NC	30	RM2	2871	507	2364		185	1738	438	3	0	0	18.6548	0	441	1923	0	2364
A.P	NC	60	RM1	1417	125	1292		110	786	469	42	210	30	55.805	2.32198	721	896	30	1617
A.P	NC	60	RM2 seb3	2732	644	2088		159	1028	406	1	0	0	19.4923	0	407	1187	0	1594
A. P	NC	60	RM2	1932	380	1552		164	783	198	9	0	0	13.3376	0	207	947	0	1154
A.P	C	PVS3 30	RM1	462	93	369		13	309	16	16	7	8	10.5691	2.16802	39	322	8	361
A.P	C	PVS3 60	RM1	726	124	602		29	466	30	16	26	35	11.9601	5.81395	72	495	35	567
B.C	C	0	RM1	283	54	229		15	117	33	5	35	24	31.8777	10.4803	73	132	24	205
B.C	C	0	RM2 tul2	366	63	303		13	175	50	5	42	18	32.0132	5.94059	97	188	18	285
B.C	C	0	RM2	704	145	559		25	297	104	10	123	0	42.3971	0	237	322	0	559
B.C	C	30	RM1	270	29	241		8	154	54	5	11	9	29.0456	3.73444	70	162	9	232
B.C	C	30	RM2 tul2	301	65	236		15	128	43	5	29	16	32.6271	6.77966	77	143	16	220
B.C	C	30	RM2	259	46	213		16	128	17	3	47	2	31.4554	0.938967	67	144	2	211
B.C	C	60	RM1	303	50	253		11	162	42	2	21	15	25.6917	5.92885	65	173	15	238
B.C	C	60	RM2 tul2	432	87	345		29	179	57	4	34	42	27.5362	12.1739	95	208	42	303
B.C	C	60	RM2	553	87	466		17	266	71	10	102	0	39.2704	0	183	283	0	466
B.C	NC	0	RM1	479	37	442		21	268	51	10	43	49	23.5294	11.086	104	289	49	393
B.C	NC	0	RM2 tul2	328	48	280		21	142	54	9	37	17	35.7143	6.07143	100	163	17	263
B.C	NC	0	RM2	343	59	284		12	166	19	5	82	0	37.3239	0	106	178	0	284
B.C	NC	60	RM1	432	37	395		14	228	34	5	44	70	21.0127	17.7215	83	242	70	325
B.C	NC	60	RM2 tul2	508	69	439		19	262	41	12	88	17	32.1185	3.87244	141	281	17	422
B.C	NC	60	RM2											#DIV/0!	#DIV/0!	0	0	0	0
A.S	C	0	RM1	1683	127	1556		91	827	36	26	354	222	26.7352	14.2674	416	918	222	1334
A.S	C	30	RM1	2483	270	2213		46	2063	66	3	20	15	4.02169	0.677813	89	2109	15	2198
A.S	C	60	RM1	1241	191	1050		35	882	18	1	65	49	8	4.66667	84	917	49	1001
A.S	NC	0	RM1	1805	171	1634		52	695	49	21	488	329	34.1493	20.1346	558	747	329	1305
A.S	NC	30	RM1	1690	297	1393		44	1272	49	2	15	11	4.73798	0.789663	66	1316	11	1382
A.S	NC	60	RM1	3257	398	2859		59	2544	132	10	40	74	6.36586	2.58832	182	2603	74	2785
A.R	NC	0	RM1	993	37	956		12	436	52	174	282	0	53.1381	0	508	448	0	956
A.R	NC	30	RM1	664	32	632		6	352	95	87	92	0	43.3544	0	274	358	0	632
A.R	NC	60	RM1	944	43	901		12	638	67	106	78	0	27.8579	0	251	650	0	901
A.R	C	0	RM1	1047	52	995		11	618	101	106	158	1	36.6834	0.100503	365	629	1	994
A.R	C	30	RM1	769	44	725		15	508	91	40	71	0	27.8621	0	202	523	0	725
A.R	C	60	RM1	746	26	720		15	516	108	38	43	0	26.25	0	189	531	0	720
AM	NC	0	RM2	427	5	422		392	0	30	0	0	0	7.109	0	30	392	0	422
AM	NC	0	RM2 tul1	644	26	618		334	0	31	3	198	52	37.5405	8.41424	232	334	52	566
AM	NC	0	RM1	174	39	135		76	0	4	2	12	41	13.3333	30.3704	18	76	41	94
AM	NC	30	RM2	618	11	607		448	20	104	35	0	0	22.8995	0	139	468	0	607
AM	NC	30	RM2 tul1	759	25	734		208	0	6	33	455	32	67.3025	4.35967	494	208	32	702
AM	NC	30	RM1	582	10	572		57	0	0	13	3	499	2.7972	87.2378	16	57	499	73
AM	NC	45	RM2	750	28	722		590	19	105	8	0	0	15.651	0	113	609	0	722
AM	NC	45	RM2 tul1	114	21	93		25	0	0	5	47	16	55.914	17.2043	52	25	16	77
AM	NC	45	RM1	409	5	404		12	0	0	4	0	388	0.990099	96.0396	4	12	388	16
AM	NC	60	RM2	503	12	491		391	5	81	14	0	0	19.3483	0	95	396	0	491
AM	NC	60	RM2 tul1	477	5	472		115	0	45	83	205	24	70.5508	5.08475	333	115	24	448
AM	NC	60	RM1	369	5	364		24	0	0	4	0	336	1.0989	92.3077	4	24	336	28
AM	C	0	RM2 tul1	963	109	854		378	0	0	32	423	21	53.2787	2.45902	455	378	21	833
AM	C	0	RM1	493	129	364		248	0	0	5	54	57	16.2088	15.6593	59	248	57	307
AM	C	30	RM2	412	3	409		341	13	53	2	0	0	13.4474	0	55	354	0	409
AM	C	30	RM2 tul1	89	1	88		18	0	0	10	48	12	65.9091	13.6364	58	18	12	76
AM	C	30	RM1	832	82	750		56	0	0	1	196	497	26.2667	66.2667	197	56	497	253
AM	C	45	RM2	484	24	460		404	21	35	0	0	0	7.6087	0	35	425	0	460
AM	C	45	RM2 tul1	181	20	161		23	0	0	20	93	25	70.1863	15.528	113	23	25	136
AM	C	45	RM1	97	10	87		10	0	0	0	0	77	0	88.5057	0	10	77	10
AM	C	60	RM2	574	2	572		442	20	104	6	0	0	19.2308	0	110	462	0	572
AM	C	60	RM2 tul1	568	21	547		62	0	0	112	353	20	85.0091	3.65631	465	62	20	527
AM	C	60	RM1	174	42	132		26	0	0	0	0	106	0	80.303	0	26	106	26

## Sheet: Data for analyses
Cryopreseved seed germinated with phytamax
PVS2 time	AP	AM	AR	BC		average germination	SEM
0	47.34	31.87	26.63	27.95		22.2983	4.76262
30	23.17	92.53	15.31	10.37		28.276	19.243
60	19.18	80.3	11.25	15.02		20.9583	16.3678
non cryopreseved seed germinated with phytamax
PVS2 time	AP	AM	AR	BC		average germination	SEM
0	63.25	40.74	47.7	23.08		34.954	8.32741
30	20.26	90.03	28.32	N/A		34.6525	22.0365
60	21.83	93.41	20.42	30.13		33.158	17.4528
Cryopreserved seed germinated with different media
media	AM	BC	average	SEM
symbiotic	79.55	15.02	47.285	32.265
asymbiotic	92.53	23.19	57.86	34.67
Non-cryopesrved germination with increasing PVS2 time
	AP	AR	Average	SEM
PVS2- 0	63.25	47.7	55.475	4.4889
PVS2- 30	20.26	28.32	24.29	2.32672
PVS2- 60	21.83	20.42	21.125	0.407032
Cryopreserved germination with increasing PVS2 time
	AP	AR	Average	SEM
PVS2- 0+cryo	47.34	26.63	36.985	5.97846
PVS2- 30+cryo	23.17	15.31	19.24	2.26899
PVS2- 60+cryo	19.18	11.25	15.215	2.28919
